# Supplementary material for: Hypoxia downregulated miR-4521 suppresses gastric carcinoma progression through regulation of IGF2 and FOXM1
Source: Mol Cancer. 2021 Jan 6;20:9. doi: 10.1186/s12943-020-01295-2 (PMC7786912; doi:10.1186/s12943-020-01295-2)
Supplement: Supplementary file 1 — Additional file 1. [file 12943_2020_1295_MOESM1_ESM.zip]

Archive with 2 entries (2 files):
- Table S1-7.docx
- Table S8.docx
